# Supplementary material for: The trihelix family of transcription factors: functional and evolutionary analysis in Moso bamboo (Phyllostachys edulis)
Source: BMC Plant Biol. 2019 Apr 25;19:154. doi: 10.1186/s12870-019-1744-8 (PMC6482567; doi:10.1186/s12870-019-1744-8)
Supplement: Supplementary file 4 — Table S3. Promoter analysis of TTF proteins in Moso bamboo. (XLS 50 kb) [file 12870_2019_1744_MOESM4_ESM.xls]

## Sheet: Sheet1
classification	Element	Function	Gene name
			1	2	3	4	5	6	7	8	9	10	11	12	13	14	15	16	17	18	19	20	21	22	23	24	25	26	27	28	29	30	31
light	AE-box	part of a module for light response		1			2								1						1		4				1		1	1
	G-box	cis-acting regulatory element involved in light responsiveness	5	3	7	2	7	6	10	7		4	2		2	4	1		2	2		1	3			1	6	3	4	2	5	6	2
	G-Box	cis-acting regulatory element involved in light responsiveness	3		3		6	4	3			1		2	2	2		1	2				1	1	1		2	1	2	2	4	1
	GAG-motif	part of a light responsive element	2		2	2	1	1	2	1	3					1			2		1		1			1		2	1	1		4	3
	GT1-motif	light responsive element	1		1	1	1	1			1	3	2										2			2	1					1	1
	I-box	part of a light responsive element		1	2	1			1					1	1	1			2	2						3		2		1	1
	4cl-CMA2b	light responsive element								1
	MNF1	light responsive element						1	1			2		1					1	1	1			2	2		1	3		1		2
	TCT-motif	part of a light responsive element		2	1		2			1	1		3	1					1	1	1					1		1					3
	ACE	cis-acting element involved in light responsiveness	1				1	2	4				1					2		1		1	1				1		3
	Box I	light responsive element					1			1		1		4	2	1			1										1	1
	LS7	part of a light responsive element																				1
	GA-motif	part of a light responsive element				1					1				3		1	1	1
	GATA-motif	part of a light responsive element				1			1				1			1			1				1			1	1	1
	Sp1	light responsive element	4	8	4	6		6	2	8	19	4	1	1		1	4	1	7		1	7	1	3	3	1	5	2	2		9	6	5
	TCCC-motif	part of a light responsive element	1	1				1			2			1		1	1	1			1						1		1			1	2
	CG-motif	part of a light responsive element																						1	1
	AT1-motif	part of a light responsive module																								1
	chs-CMA2a	part of a light responsive element											1			1																	1
	Box II	part of a light responsive element								3																	1
	CATT-motif	part of a light responsive element			1	1	1		1				1				1					1		1	1	1						1
	TGG	part of a light responsive element											1			1						1	1				1				2		1
	C-box	part of a light responsive element																													1
	L-box	part of a light responsive element								1					1
	Box 4	part of a conserved DNA module involved in light responsiveness	3	1		2	1			1		1	1			1	2		1				2			1		2			2
	ATCT-motif	part of a conserved DNA module involved in light responsiveness												1		1	1	1								1					2	1	1
	box II	part of a light responsive element							1																		1
	GTGGC-motif	part of a light responsive element												1								1
	ATCC-motif	part of a conserved DNA module involved in light responsiveness												1																1
	ATC-motif	part of a conserved DNA module involved in light responsiveness													1							1
	3-AF1 binding site	light responsive element		1		1	1				2									1
	chs-Unit 1 m1	part of a light responsive element								1									1
	rbcS-CMA7a	part of a light responsive element									1			1					1							1			1
	MRE	MYB binding site involved in light responsiveness											1					1					1
Phytohormone responsive	GARE-motif	gibberellin-responsive element		1			1	2		1		1	1	1	2		2	1	1					2	2	2	1	2	2	1		1	1
	TATC-box	cis-acting element involved in gibberellin-responsiveness							1				1							1
	P-box	gibberellin-responsive element									1			1	1							1						1
	AuxRR-core	cis-acting regulatory element involved in auxin responsiveness					1		1												1							1				1
	TGA-element	auxin-responsive element			1				1		1			1		3										2					1	1
	CGTCA-motif	cis-acting regulatory element involved in the MeJA-responsiveness	1	1		2		2	1	3		7	3	1	3	2	2	2	3	1	4	1	1	2	2		3	2	4	1	6	3	2
	TGACG-motif	cis-acting regulatory element involved in the MeJA-responsiveness	1	1		2		2	1	3			3	1		3	2	2	3	1	4	1	1	2	2		3	2	4	1	6	3	2
	TCA-element	cis-acting element involved in salicylic acid responsiveness	2	4		1	1	2	2		2	1	2		2	1		3		1				2	2				1
	SARE	cis-acting element involved in salicylic acid responsiveness																								1
	ERE	ethylene-responsive element								1		1			1	1
	motif IIb	abscisic acid responsive element	1																					3	3
	ABRE	cis-acting element involved in the abscisic acid responsiveness	6		4		4	2	6	2		2				1	1		1	2			1				3	2	3	1	1	1
Abiotic and biotic stresses	HSE	cis-acting element involved in heat stress responsiveness			1					1		1	2					3	1	1		1	2			1				1
	MBS	MYB binding site involved in drought-inducibility	2	2	2	1		3	3	7	1	3	2	4		2	4		3	1	4	2	3	3	3	4	1		1			1	5
	WUN-motif	wound-responsive element																						1	1
	TC-rich repeats	cis-acting element involved in defense and stress responsiveness			1								2		1			1	1		3	2	2			1	2	2	1	1			1
	LTR	cis-acting element involved in low-temperature responsiveness				1	1	1				1	2		1			1	3	1				1	1	1		1			1
	C-repeat/DRE	regulatory element involved in cold- and dehydration-responsiveness																														1
	Box-W1	fungal elicitor responsive element		1	1		2		1			1	1			1	1	1	2		4	1		1	1	1				1			4
	ARE	cis-acting regulatory element essential for the anaerobic induction		1	1	2	2		2				1	2	2		1	2		3	4		2					2		1	1
	GC-motif	enhancer-like element involved in anoxic specific inducibility	7			4	2		4	3	3			1			2				1			3	3	1	2		1	1	2	2	1
Plant growth and development	Skn-1_motif	cis-acting regulatory element required for endosperm expression	1	7	2	3		3	4	3		5	3	7	1	6	4	3	2	5	1	3	1			3	3	5		7	1	5	5
	CCGTCC-box	cis-acting regulatory element related to meristem specific activation	1	1			3	1	1				2	1	1									3	3	1	3	1				1	1
	OTC	cis-acting regulatory element related to meristem specific activation						1
	as-2-box	involved in shoot-specific expression and light responsiveness		1													1	3															1
	GCN4_motif	cis-regulatory element involved in endosperm expression		1				1	1	3		1	1				1		1					1	1	1	1	2	2
	circadian	cis-acting regulatory element involved in circadian control	1	1	1	1	2		1		1		2			2	1	2	1	1	2	4		1	1	2	1		4	2	1		1
	RY-element	cis-acting regulatory element involved in seed-specific regulation																	2											1
	CAT-box	cis-acting regulatory element related to meristem expression			2	1					1			1	1				1			1	1			1	1		2
